# Supplementary material for: Monitoring of pyrethroid resistance in Aedes aegypti: first report of double and triple kdr mutations in Buenos Aires Province
Source: Parasit Vectors. 2024 Nov 9;17:458. doi: 10.1186/s13071-024-06547-4 (PMC11549831; doi:10.1186/s13071-024-06547-4)
Supplement: Supplementary file 1 — Supplementary material 1. [file 13071_2024_6547_MOESM1_ESM.xlsx]

## Sheet: Hoja 1
			Supplementary information: Percentage of each genotype in the different localities under analysis.
				LL/II/CC	LL/II/FC	LL/VI/CC	LL/VI/FC	LL/VV/CC	LL/VV/FC	LL/VV/FF	VL/II/CC	VL/VI/CC	VL/VI/FC	VL/VV/CC	VL/VV/FC	VL/VV/FF	VV/II/CC	VV/VI/CC	VV/VI/FC	VV/VV/CC	VV/VV/FC	VV/VV/FF	N
			PERGAMINO	0	0	0	0	0	0	0	0	0	0	0	25	7.1	0	0	0	10.7	50	7.1	29
			ESCOBAR	0	3.3	0	0	0	0	3.3	0	0	0	0	16.7	13.3	0	0	0	33.3	20	10	30
			PILAR	6.7	0	0	3.3	0	0	0	0	6.7	6.7	6.7	33.3	10	0	0	0	16.7	10	0	30
			SAN FERNANDO	6.7	0	3.3	0	0	0	0	0	16.7	13.3	20	3.3	0	0	6.7	13.3	6.7	10	0	27
			AVELLANDA	0	0	0	3.7	3.7	0	0	0	33.3	14.8	3.7	11.1	0	0	7.4	7.4	3.7	11.1	0	29
			BERAZATEGUI	40	0	3.3	3.3	0	0	0	0	13.3	3.3	10	10	0	0	10	0	6.7	0	0	30
			FLORENCIO VARELA	3.4	0	10.3	0	0	0	0	6.9	41.4	3.4	6.9	13.8	0	0	0	0	10.3	3.4	0	28
			LANUS	0	0	23.3	0	0	0	0	0	20	10	0	16.7	0	0	0	0	26.7	3.3	0	30
			LOMAS DE ZAMORA	13.8	0	0	3.4	0	3.4	0	0	10.3	0	6.9	0	3.4	0	0	0	37.9	13.8	6.9	29
			HURLINCHAM	0	0	10.3	6.9	0	3.4	0	0	24.1	27.6	3.4	10.3	0	0	3.4	0	6.9	3.4	0	29
			MERLO	6.7	0	0	0	0	10	0	0	13.3	3.3	0	26.7	0	0	3.3	0	23.3	13.3	0	30
			MORON	3.4	0	6.9	0	3.4	3.4	3.4	0	13.8	0	13.8	3.4	6.9	3.4	0	0	27.6	6.9	3.4	30
			MORENO	3.6	0	0	0	3.6	0	3.6	0	28.6	7.1	7.1	7.1	0	0	14.3	3.6	10.7	7.1	3.6	30
			BERISSO	3.3	0	13.3	3.3	0	0	3.3	3.3	6.7	0	3.3	23.3	0	0	0	0	30	10	0	30
			LA PLATA	0	0	0	3.3	0	0	0	0	3.3	26.7	0	6.7	6.7	0	0	0	3.3	43.3	6.7	28
